# Supplementary material for: Intentional cranial modifications in the Americas: The temporal and spatial patterns of potential transmissions and cultural innovations
Source: iScience. 2026 Apr 8;29(5):115643. doi: 10.1016/j.isci.2026.115643 (PMC13141071; doi:10.1016/j.isci.2026.115643)
Supplement: Table S10. Variables extracted from data sources retrieved from the literature search, related to STAR Methods, Construction of the Global Database [file mmc2.xlsx]

## Sheet: Sheet1
Table S10. Variables extracted from data sources retrieved from the literature search, related to STAR Methods: Construction of the Global Database.
Variable	Description
Country	The country of excavation is indicated for geospatial analysis within a continent. Furthermore, by listing the modern country of origin, it is possible to remove confusion that may arise from listing redundant country names, such as Turkey instead of Anatolia.
Location/Region	Where regions were listed in the publication being examined, this information was extracted. These data were considered useful for understanding the geospatial relationships between cases in countries that are vast or that have unique regions within them.
Site Name	The archaeological site that the specimens were collected from, where noted.
Latitude and Longitude	The latitude and longitude of the places yielding cases of ICM are listed in DD format. Where coordinates are included in the publication, these were extracted directly. However, as this is not the case in the vast majority of publications, it was necessary to estimate coordinates using Google Maps.
Published deformation type	Data extracted where the publication described any classification/s for the type of ICM identified in the case/s listed within. In cases when the ICM is reported in the publication, but no further details are provided, then “Unspecified” deformation type is included in the “Incomplete” dataset.
Critical assessment of ICM reports	The methods used to determine the presence or absence of ICM in recovered crania have undergone significant improvement since the genesis of this study area. While early researchers had little else available to them but observation and manual measurements, researchers today have access to much more advanced technology to aid in their examination of potentially modified crania. This development of…
	Data extracted were details regarding the method of determination of ICM presence, where available in the publication. This information serves to spotlight cases deserving of more thorough attention, i.e., where cases have only been confirmed by visual observation and are therefore at risk of human error and observer bias.
Deformation category	The nomenclature for ICM types is generally specific to the crania and or region being studied. It was necessary to form a framework within which the collated global cases could be classified uniformly. To this end, the typology proposed by Dembo and Imbelloni5, one of the more common schemes in global literature, has largely been adapted as the basis for this database’s framework, with a few imp…
	• Tabular Erect
	• Tabular Oblique
	• Tabular
	• Annular
	• Tumpline
	• Unspecified or “??”
	• ?[type]
	Key features of each of these categories, are defined as follows:
	Tabular Erect
	Frontal view: Tall and wide appearance.
	Lateral view: Frontal bone either weakly modified or not noticeably affected. Posterior of the cranium appears flattened at an acute angle (orthogonal shape).
	Compression vectors: Primarily over the lambdoid suture.
	Effect on Frankfurt plane: Shorter along the Frankfurt plane when compared to an unmodified skull.
	Typically associated with deformation method: Boards, Pads, Tablets, Cradleboard
	The following classifications are absorbed into the ‘Tabular Erect’ type when found in literature: Tabular erect, Antero-posterior (NB: must be brachycephalic), Lambdoid-only, Posterior-only, Vertical-occipital, Plano-occipital, Plano-lambdoidal, Parallelepied, Bilobed / Trilobed, Bifronto-vertical occipital, Bifronto-occipital, Cuneiform, Cubic, Conical.
	Tabular Oblique
	Frontal view: Normal or wide appearance, possibly flattened or back-sloping forehead.
	Lateral view: Frontal bone noticeably modified (flattened backwards). Posterior of the cranium appears flattened and elongated. Skull is not necessarily or excessively rounded.
	Compression vectors: Primarily on the frontal and occipital bones. Must include front and back flattening to create a long and flat appearance. No parietal compression.
	Effect on Frankfurt plane: Longer along, and rising at an obtuse angle from, the Frankfurt plane when compared to an unmodified skull.
	Typically associated with deformation method: Boards fixed with cords, Pads fixed with cords, Tablets fixed with cords, Massage.
	The following classifications are absorbed into the ‘Tabular Oblique’ type when found in literature: Tabular oblique, Antero-posterior, Frontal-only, Occipital-only, Frontal-occipital, Frontal-lambdoidal, Coronal-occipital, Frontal-parallel, Occipital-parallel, Parallelo-fronto-occipital, Parallelepided, Fronto-parieto-occipital, Flat-head, Huaura, Obelionic / Obelical, Zapotal
	Excluded terms: Dolichocephaly = excluded unless explicitly stated as “intentionally” or “artificially” dolichocephalic. This is because a lot of craniology and anthropometric studies use this term to describe skulls determined to be long without necessarily implying ICM practices; Scaphocephaly = medical term associated with craniosynostosis therefore also excluded
	Tabular
	This catchall term is used where cases are listed as ‘Tabular’ with no further detail provided.
	Due to the differences between ‘Erect’ and ‘Oblique’ types described above, ‘Tabular’ is differentiated from ‘Annular’ on the basis of compression vectors, i.e., frontal and or occipital compression but no mention of parietal compression nor rounding of the skull. Further discussion of tabular types can be found in Tiesler 6: Figure 4.
	The following classifications are absorbed into the ‘Tabular’ type when found in literature: Tabular, Tabular Mimetic, Antero-posterior (no further detail provided), Frontal-occipital (no further detail provided)
	Annular
	Frontal view: Normal or narrow appearance, possibly flattened or back-sloping forehead.
	Lateral view: Frontal bone noticeably modified (flattened backwards). Posterior of the cranium appears elongated. Skull has an overall smoothly rounded appearance.
	Compression vectors: Circular compression around the frontal, parietal, temporal, and occipital bones.
	Effect on Frankfurt plane: Longer along, and rising at an obtuse angle from, the Frankfurt plane when compared to an unmodified skull.
	Typically associated with deformation method: Cords, Bandages
	The following classifications are absorbed into the ‘Annular’ type when found in literature: Annular, Circular, Circular Erect, Circular Oblique, Pseudocircular, Pseudoannular, Circumferential, Round / Rounded, Cylindrical, Tubular, Olmec, Aymara, Parietal-only modification, Parietal-temporal modification, Fronto-sincipito-parietal, Sugar-loaf.
	Excluded terms: Erect and oblique distinctions for the Annular type have not been included due to the subtlety in difference. These are also not commonly identified in the literature.
	Tumpline
	Frontal view: Normal or tall appearance, possibly flattened or back-sloping forehead.
	Lateral view: Frontal and occipital bones demonstrate parallel concave surfaces. Depression on the frontal bone usually occurs near the coronal suture. Posterior of the cranium may appear either narrower/more tapered towards the furthest point of the skull (cone-like) or maintain its natural roundness.
	Compression vectors: Circular concave compression around the frontal, parietal, and occipital bones creating a ring around the skull.
	Effect on Frankfurt plane: No effect necessarily on the length of the skull along the Frankfurt plane. If any impact is noticeable, then the skull is most likely to be longer along the Frankfurt plane when compared to an unmodified skull (very unlikely to be as elongated as Tabular Oblique or Annular types). If the skull appears elongated, then this will most likely occur at a slightly less obtus…
	Typically associated with deformation method: Bandages
	The following classifications are absorbed into the ‘Tumpline’ type when found in literature: Tumpline, Toulouse, Post-coronal depression, Postcoronary groove?, Classifications that indicate bandage deformation that are otherwise distinct from ‘Annular’ (specifically, where the bandaging creates rings around the skull, rather than elongating it).
	Additional notes: While certain ICM types lend themselves more readily to debates regarding the intentionality of the final head shape, i.e., Tabular Erect modification vs. positional plagiocephaly, it is typically assumed that the modification must occur during infancy regardless of intention. The Tumpline type, however, is unique in this respect because it is the only deformation type that can …
	For the purposes of distinguishing Annular and Tumpline types:
	Both only use bandages or cords, or at least explicitly do not use boards or hard surfaces to shape any part of the skull.
	Annular generally results in a smooth and elongated skull shape.
	Tumpline generally results in grooves or depressions in the skull and does not require elongation of the overall skull shape.
	Tumpline deformations can imply the use of multiple bandages at different angles around the skull to create multiple depressions.
	Unspecified or “??”
	Publications that identify the presence of ICM but do not propose a type are listed as ‘Unspecified’ or as ‘??’. These entries are excluded from the analyses.
	? [type]
	Where an entry is marked as ‘query’ (expressed as a question mark preceding the suggested type), this indicates a lower degree of confidence about the allocation. That is, the proposed type is considered to be the most likely translation of the published case.
	Assignment to this category may be necessary if the publication isn’t clear about the deformation type, if the published deformation type is very obscure, or is poorly described.
	Note: Virchow’s as cited in 8 second type - Hypsicephalic/Hypsicranial - would be recorded as “?Tabular Oblique” or “?Annular” because it could apply to either type unless further detail is provided in the publication.
Sex	Sex in this context refers to the biological sex of the remains as documented in the publication, generally on the basis of observable characteristics of sexual dimorphism. Where the publication listed the sex estimation of the crania being discussed, this detail was included in the database. This was listed as “M” for male, “F” for female, or “Unid.” for unidentified (i.e., in cases where sex is…
Temporal information: published date/period	Particularly in earlier publications, crania are generally allocated to broad dates in the form of a temporal period (e.g., Late Classic Maya), in lieu of absolute dates. To most accurately and transparently represent the data being collected, this information is included in the database per the original publication.
	Where absolute dates are provided in addition to a temporal period, these data were recorded together. Where no context or estimation of date had been provided, this entry was listed as “Unspecified”.
Temporal information: proposed date	If a temporal period has been provided in the publication with no constraining absolute dates, then an appropriate date range is proposed for this variable (e.g., a publication about Mesoamerican ICM states ‘Late Classic Period’, then the proposed date will be 600-900 CE, per Carrasco, 2006). However, if a cranium or its associated context are published with an absolute date range, such as AMS da…
Temporal information: MinAge, MaxAge, AgeMidPoint	MinAge indicates the minimum age (i.e., the youngest possible age) of the cranium or site context. In cases where only one date is published, unless otherwise stated by the author, then the single date is recorded.
	MaxAge indicates the maximum age (i.e., the oldest possible age) of the cranium or site context.
	AgeMidPoint indicates the midpoint between the MinAge and the MaxAge. Where site chronology spanned several temporal periods, and individual cases of ICM could be linked to these periods, individual cases of ICM were assigned the maximum dates for their specific period. If cases could not be identified to period, they were assigned the maximum age for the site.
	To calculate the Age MidPoint, the following equation was used:
	([MinAge] + [MaxAge])/2 = Age MidPoint
	AD/CE dates were recorded as positive numbers (indicating that they are greater than 0CE).
	BC/BCE dates were recorded as negative numbers (indicating that they are less than 0CE).
Temporal information: MinBP, MaxBP, BPMidPoint	In cases where BP dates were not recorded in the publication, AD and BC dates were transformed to BP dates. For MinAge, MaxAge and AgeMidPoint (above), the following equation was used:
	1950 – [AD date] = BP date
	To convert a BC date to BP, the following equation was used:
	BC date + 1949 = BP date
	To calculate BPMidPoint, the following equation was used:
	([MinBP] + [MaxBP])/2 = BP MidPoint
	BP dates were used for computational analyses.
Source	The publication was record for each case for which data were extracted.
Sources in author	Where publications refer to other specific cases or literature, this has been listed to facilitate more efficient review of information that may be incorrect, a duplicate, or being contested by newer publications.
